# Supplementary material for: Management succession and success in a professional soccer team
Source: PLoS One. 2019 Mar 13;14(3):e0212634. doi: 10.1371/journal.pone.0212634 (PMC6415802; doi:10.1371/journal.pone.0212634)
Supplement: S1 Data File — (XLSX) [file pone.0212634.s002.xlsx]

## Sheet: data_main
Peformance				coach behavior variables								Emotional energy during matches
points	goals for	goals against	manager	praise mild	praise strong	support mid	support strong	friendly mild	friendly strong	criticism mild	criticism strong	positive	negative
3	3	0	Old	3	2	1	2	0	0	1	0	6	1
0	0	2	Old	1	0	3	2	2	0	0	0	2	7
0	1	3	Old	1	0	3	2	2	0	0	0	5	6
1	1	1	Old	8	2	5	0	0	0	1	1	8	2
1	0	0	Old	4	2	0	2	1	0	1	0	5	6
1	4	4	Old	0	1	1	1	0	0	0	0
3	2	1	Old	2	1	2	0	0	0	1	3	9	8
0	0	3	Old	2	1	2	0	0	0	1	3	1	8
1	0	0	Old	8	8	4	3	1	3	6	7	5	6
3	2	1	Old	8	16	3	1	1	0	3	1	8	1
0	0	1	Old	1	0	1	1	0	0	0	0
3	3	2	Old	1	0	1	1	0	0	0	0	4	7
0	1	2	Old	8	2	0	2	4	0	0	0	8	4
3	1	0	Old	12	9	0	1	0	0	4	0	8	1
0	0	1	Old	7	4	0	1	1	0	0	0	5	5
1	2	2	Old	7	4	0	1	1	0	0	0	5	6
0	1	2	Old	8	2	0	2	1	0	2	2	8	7
3	2	1	New	17	14	2	5	0	0	0	0	7	4
1	1	1	New	4	7	0	4	0	1	0	2	5	5
3	3	0	New
3	2	1	New
0	0	1	New	5	8	1	5	2	5	0	0	6	6
0	2	3	New	18	8	6	2	1	0	1	0	6	5
3	4	2	New	5	6	0	1	0	0	0	0	9	3
3	3	1	New	5	6	0	1	0	0	0	0	5	6
3	1	0	New	13	9	3	2	3	4	0	0	6	7
0	0	2	New	7	6	1	5	2	2	0	0	5	6
3	3	1	New	19	15	1	0	0	0	1	0	7	3
0	2	1	New	1	6	2	4	1	0	0	0	6	4
0	1	4	New
0	0	1	New	12	13	2	3	1	2	2	0	3	8
1	0	0	New	13	9	2	4	1	2	0	0	9	3
1	1	1	New	1	2	0	0	1	1	0	0	8	5
3	3	1	New	6	6	1	2	1	1	0	0	9	2
3	7	0	New	5	2	0	0	0	0	0	0	9	2
3	2	1	New	5	2	0	0	0	0	0	0	8	5
1	2	2	New	4	4	1	1	0	0	0	0	9	5
1	0	0	New	1	1	0	0	0	0	0	0	4	3
3	1	0	New
0	0	1	New
1	1	1	New	24	11	3	8	0	2	0	0	6	6
3	3	0	New	5	6	0	1	0	0	0	0	9	2
0	0	3	New	1	1	0	0	0	0	1	0	4	7
1	0	0	New	5	1	0	1	0	0	0	0	8	1
1	1	1	New	14	5	0	0	1	0	1	0	5	6
3	1	0	New	13	15	1	3	0	0	1	0	6	3
1	0	0	New	6	1	0	0	1	0	0	0	7	6

## Sheet: team_affect
Affective tone
relaxed	laughing	stress	tension	aggress	compet	cohesion	intensity	focussed	manager
8	6	1	1	2	5	8	1		Old
5	4	2	4	4	6	7	6		Old
3	4	5	6	4	4	7	7		Old
7	4	2	3	4	5	8	4		Old
1	2	6	8	2	2	7	8	10	Old
4	3	5	5	1	5	7	5	8	Old
4	4	4	5	3	4	7	4	8	Old
6	5	3	5	3	3	7	4	8	Old
5	6	4	6	5	6	8	7	8	Old
4	3	7	8	5	3	8	8	7	Old
6	4	5	5	4	4	7	3	6	Old
5	9	3	4	2	4	8	4	7	Old
4	4	2	4	1	4	8	5	6	Old
4	4	3	7	4	5	7	5	7	Old
8	8	1	3	1	3	8	4	7	Old
4	4	2	6	0	5	5	6	5	Old
6	7	3	4	3	3	6	6	7	Old
7	7	1	2	1	3	10	4	8	Old
7	8	3	3	1	1	9	5	7	Old
4	5	3	5	3	2	8	5	6	Old
7	7	2	3	2	4	8	8	9	Old
7	7	1	2	4	6	8	7	9	Old
9	6	0	4	5	7	7	5	8	Old
6	3	3	4	4	3	6	5	8	Old
5	4	2	5	0	4	5	5	5	Old
7	8	1	5	4	6	8	9	9	Old
6	4	1	4	4	4	7	9	10	Old
6	6	2	4	1	1	8	9	9	Old
9	8	0	5	5	9	10	9	10	Old
7	6	2	6	6	8	8	9	9	Old
8	8	0	4	5	5	8	9	9	Old
8	10	0	5	4	7	8	10	10	Old
8	7	0	4	6	8	8	7	9	Old
3	4	8	6	2	2	10	8	9	Old
8	8	5	5	6	5	10	7	9	Old
9	8	2	3	5	6	9	7	10	Old
7	6	0	5	5	6	9	5	8	Old
10	6	0	2	4	4	8	5	8	Old
9	4	0	2	3	6	7	5	8	Old
7	7	1	4	5	8	9	8	9	Old
10	10	0	3	4	3	10	4	7	Old
7	6	0	5	5	6	9	5	8	Old
10	10	0	3	4	3	10	4	7	Old
6	6	2	4	5	6	7	7	9	New
5	4	2	4	5	5	6	7	8	New
5	5	1	4	2	6	7	9	10	New
8	8	0	3	3	5	9	9	10	New
9	7	0	0	3	7	10	8	8	New
9	8	0	2	5	9	10	10	10	New
9	7	0	2	4	4	10	8	10	New
7	6	2	2	4	7	9	7	8	New
7	3	0	5	4	6	8	9	9	New
6	8	0	3	4	9	9	8	8	New
5	4	2	5	5	6	6	7	7	New
8	7	0	3	5	7	9	8	9	New
6	6	2	4	5	6	7	7	9	New
5	4	2	4	5	5	6	7	8	New
5	5	1	4	2	6	7	9	10	New
8	8	0	3	3	5	9	9	10	New
8	7	2	4	6	8	9	9	9	New
9	8	0	4	8	8	8	8	8	New
4	4	3	5	7	7	8	9	9	New
5	9	1	2	4	5	8	9	7	New
8	8	0	4	5	7	10	5	8	New
10	9	0	3	6	8	10	7	9	New
7	6	2	5	5	7	9	8	9	New
8	7	0	6	7	9	10	8	10	New
7	5	0	4	4	8	10	6	8	New
5	8	1	6	5	6	8	7	9	New
7	8	0	5	4	9	10	6	9	New
7	8	0	2	8	10	8	10	9	New
5	4	0	5	3	4	7	7	10	New
6	8	0	4	5	8	8	8	9	New
7	8	0	1	9	9	8	9	8	New
7	5	0	2	7	7	8	5	8	New
9	7	0	0	8	10	10	9	9	New
7	7	0	2	6	9	10	9	9	New
7	7	0	2	8	9	8	9	9	New
7	6	0	4	7	8	9	10	9	New
9	8	0	0	4	8	8	6	9	New
7	8	0	3	6	8	9	8	8	New
7	7	0	2	8	8	9	9	7	New
10	5	0	0	6	6	10	6	9	New
8	6	0	2	7	7	9	5	8	New
7	4	0	0	8	8	9	8	9	New
7	6	0	2	8	8	9	8	9	New
6	7	0	4	6	8	10	8	9	New
7	6	0	3	7	9	9	10	9	New
6	5	1	5	5	5	7	7	7	New
7	7	0	4	6	8	8	10	9	New
8	8	0	4	8	8	9	8	9	New
8	8	0	5	9	9	10	9	10	New
8	9	0	5	8	9	9	8	10	New
7	5	0	6	4	8	8	7	10	New
8	6	0	6	5	8	10	10	10	New
6	7	0	4	6	8	10	8	9	New
7	7	0	4	6	9	9	7	7	New
8	8	0	3	3	7	10	7	9	New
6	5	0	3	7	8	9	10	10	New
7	8	2	6	7	9	10	9	10	New
7	8	0	6	8	9	10	8	10	New
8	6	0	0	7	7	10	7	6	New
8	9	0	0	7	8	10	7	7	New

## Sheet: talent
Player selection
Player	Player talent	manager
B	8	Old
F	6	Old
J	7	Old
M	7	Old
S	1	Old
T	5	Old
V	4	Old
GH	4	Old
KL	5	Old
QR	3	Old
B	8	Old
W	7	Old
Y	5	Old
Z	8	Old
AA	4	Old
L	4	Old
M	7	Old
T	5	Old
V	4	Old
F	6	Old
G	1	Old
I	6	Old
K	7	Old
AA	4	Old
EF	5	Old
GH	4	Old
IJ	6	Old
Y	5	Old
Z	8	Old
AA	4	Old
KL	5	Old
QR	3	Old
B	8	Old
E	4	Old
K	7	Old
L	4	Old
M	7	Old
S	1	Old
T	5	Old
V	4	Old
W	7	Old
Y	5	Old
Z	8	Old
AA	4	Old
GH	4	Old
KL	5	Old
E	4	Old
F	6	Old
G	1	Old
I	6	Old
K	7	Old
M	7	Old
N	6	Old
S	1	Old
V	4	Old
W	7	Old
Y	5	Old
Z	8	Old
AA	4	Old
KL	5	Old
E	4	Old
G	1	Old
I	6	Old
L	4	Old
M	7	Old
N	6	Old
Q	4	Old
S	1	Old
W	7	Old
Y	5	Old
Z	8	Old
AA	4	Old
GH	4	Old
KL	5	Old
F	6	Old
G	1	Old
J	7	Old
K	7	Old
N	6	Old
Q	4	Old
S	1	Old
T	5	Old
Y	5	Old
Z	8	Old
AA	4	Old
EF	5	Old
GH	4	Old
QR	3	Old
B	8	Old
E	4	Old
F	6	Old
I	6	Old
L	4	Old
M	7	Old
N	6	Old
W	7	Old
Y	5	Old
Z	8	Old
AA	4	Old
EF	5	Old
GH	4	Old
KL	5	Old
E	4	Old
F	6	Old
G	1	Old
I	6	Old
N	6	Old
S	1	Old
T	5	Old
W	7	Old
Y	5	Old
Z	8	Old
AA	4	Old
EF	5	Old
GH	4	Old
E	4	Old
F	6	Old
I	6	Old
K	7	Old
M	7	Old
N	6	Old
R	1	Old
T	5	Old
W	7	Old
Y	5	Old
Z	8	Old
AA	4	Old
EF	5	Old
GH	4	Old
E	4	Old
F	6	Old
I	6	Old
K	7	Old
L	4	Old
M	7	Old
R	1	Old
W	7	Old
Y	5	Old
Z	8	Old
AA	4	Old
EF	5	Old
GH	4	Old
IJ	6	Old
E	4	Old
F	6	Old
I	6	Old
K	7	Old
L	4	Old
M	7	Old
W	7	Old
Y	5	Old
Z	8	Old
AA	4	Old
EF	5	Old
GH	4	Old
KL	5	Old
QR	3	Old
B	8	Old
K	7	Old
L	4	Old
M	7	Old
Q	4	Old
W	7	Old
Y	5	Old
Z	8	Old
AA	4	Old
EF	5	Old
IJ	6	Old
KL	5	Old
QR	3	Old
B	8	Old
F	6	Old
I	6	Old
J	7	Old
K	7	Old
M	7	Old
Q	4	Old
W	7	Old
Z	8	Old
AA	4	Old
EF	5	Old
GH	4	Old
KL	5	Old
QR	3	Old
A	5	Old
B	8	Old
F	6	Old
K	7	Old
L	4	Old
M	7	Old
Q	4	Old
Y	5	Old
Z	8	Old
EF	5	Old
GH	4	Old
KL	5	Old
QR	3	Old
A	5	Old
B	8	Old
F	6	Old
K	7	Old
L	4	Old
M	7	Old
Q	4	Old
S	1	Old
Y	5	Old
Z	8	Old
EF	5	Old
GH	4	Old
KL	5	Old
QR	3	Old
A	5	Old
B	8	Old
I	6	Old
K	7	Old
L	4	Old
M	7	Old
Q	4	Old
S	1	Old
Y	5	Old
Z	8	Old
EF	5	Old
IJ	6	Old
KL	5	Old
QR	3	Old
A	5	Old
B	8	Old
E	4	Old
F	6	Old
L	4	Old
M	7	Old
Q	4	Old
Y	5	Old
Z	8	Old
KL	5	Old
A	5	New
B	8	New
E	4	New
F	6	New
Z	8	New
AA	4	New
EF	5	New
GH	4	New
M	7	New
Q	4	New
S	1	New
W	7	New
AA	4	New
CD	7	New
KL	5	New
OP	9	New
IJ	6	New
KL	5	New
B	8	New
C	7	New
E	4	New
F	6	New
L	4	New
M	7	New
S	1	New
W	7	New
Z	8	New
EF	5	New
KL	5	New
OP	9	New
UV	4	New
B	8	New
C	7	New
D	5	New
F	6	New
M	7	New
W	7	New
Z	8	New
AA	4	New
EF	5	New
GH	4	New
KL	5	New
OP	9	New
QR	3	New
B	8	New
C	7	New
D	5	New
F	6	New
L	4	New
M	7	New
R	1	New
W	7	New
Z	8	New
AA	4	New
OP	9	New
QR	3	New
UV	4	New
B	8	New
C	7	New
D	5	New
F	6	New
L	4	New
M	7	New
W	7	New
Z	8	New
AA	4	New
KL	5	New
OP	9	New
QR	3	New
B	8	New
C	7	New
D	5	New
F	6	New
L	4	New
M	7	New
W	7	New
Z	8	New
AA	4	New
KL	5	New
OP	9	New
QR	3	New
B	8	New
C	7	New
F	6	New
I	6	New
L	4	New
M	7	New
S	1	New
W	7	New
Z	8	New
AA	4	New
GH	4	New
KL	5	New
OP	9	New
QR	3	New
B	8	New
C	7	New
F	6	New
I	6	New
M	7	New
W	7	New
Z	8	New
AA	4	New
EF	5	New
GH	4	New
OP	9	New
QR	3	New
B	8	New
C	7	New
F	6	New
I	6	New
M	7	New
W	7	New
Z	8	New
AA	4	New
GH	4	New
OP	9	New
QR	3	New
B	8	New
F	6	New
H	8	New
M	7	New
W	7	New
X	7	New
Z	8	New
AA	4	New
GH	4	New
IJ	6	New
OP	9	New
WX	8	New
B	8	New
C	7	New
H	8	New
M	7	New
O	5	New
U	2	New
W	7	New
X	7	New
Z	8	New
AA	4	New
GH	4	New
KL	5	New
OP	9	New
WX	8	New
B	8	New
C	7	New
E	4	New
H	8	New
M	7	New
O	5	New
U	2	New
W	7	New
X	7	New
Z	8	New
AA	4	New
GH	4	New
KL	5	New
OP	9	New
C	7	New
H	8	New
M	7	New
O	5	New
P	6	New
T	5	New
W	7	New
X	7	New
Z	8	New
KL	5	New
OP	9	New
WX	8	New
C	7	New
H	8	New
M	7	New
O	5	New
P	6	New
T	5	New
W	7	New
Z	8	New
GH	4	New
KL	5	New
OP	9	New
WX	8	New
C	7	New
H	8	New
M	7	New
O	5	New
P	6	New
T	5	New
U	2	New
W	7	New
Z	8	New
GH	4	New
KL	5	New
MN	6	New
OP	9	New
WX	8	New
C	7	New
H	8	New
M	7	New
O	5	New
P	6	New
T	5	New
W	7	New
Z	8	New
GH	4	New
KL	5	New
MN	6	New
OP	9	New
WX	8	New
C	7	New
H	8	New
M	7	New
P	6	New
T	5	New
W	7	New
Z	8	New
AA	4	New
GH	4	New
KL	5	New
MN	6	New
OP	9	New
ST	1	New
WX	8	New
C	7	New
H	8	New
M	7	New
O	5	New
P	6	New
T	5	New
W	7	New
Z	8	New
GH	4	New
KL	5	New
MN	6	New
OP	9	New
ST	1	New
WX	8	New
C	7	New
H	8	New
M	7	New
O	5	New
P	6	New
T	5	New
W	7	New
Z	8	New
GH	4	New
KL	5	New
MN	6	New
OP	9	New
WX	8	New
YZ	7	New
C	7	New
H	8	New
I	6	New
M	7	New
O	5	New
P	6	New
T	5	New
W	7	New
Z	8	New
MN	6	New
OP	9	New
WX	8	New
YZ	7	New
C	7	New
H	8	New
M	7	New
O	5	New
P	6	New
T	5	New
W	7	New
Z	8	New
MN	6	New
OP	9	New
WX	8	New
YZ	7	New
C	7	New
H	8	New
M	7	New
O	5	New
P	6	New
T	5	New
W	7	New
Z	8	New
AA	4	New
CD	7	New
GH	4	New
MN	6	New
WX	8	New
YZ	7	New
C	7	New
H	8	New
M	7	New
O	5	New
P	6	New
T	5	New
W	7	New
Z	8	New
CD	7	New
GH	4	New
MN	6	New
WX	8	New
YZ	7	New
C	7	New
H	8	New
M	7	New
O	5	New
P	6	New
T	5	New
W	7	New
Z	8	New
CD	7	New
MN	6	New
OP	9	New
WX	8	New
YZ	7	New
C	7	New
H	8	New
M	7	New
O	5	New
P	6	New
T	5	New
W	7	New
Z	8	New
CD	7	New
GH	4	New
OP	9	New
WX	8	New
C	7	New
H	8	New
M	7	New
O	5	New
P	6	New
T	5	New
W	7	New
Z	8	New
AA	4	New
CD	7	New
GH	4	New
OP	9	New
WX	8	New
YZ	7	New
C	7	New
H	8	New
M	7	New
O	5	New
P	6	New
T	5	New
Z	8	New
AA	4	New
CD	7	New
GH	4	New
OP	9	New
WX	8	New
YZ	7	New
C	7	New
H	8	New
M	7	New
O	5	New
P	6	New
T	5	New
Z	8	New
AA	4	New
CD	7	New
OP	9	New
WX	8	New
C	7	New
H	8	New
M	7	New
O	5	New
O	5	New
P	6	New
T	5	New
W	7	New
Z	8	New
CD	7	New
KL	5	New
OP	9	New
WX	8	New
YZ	7	New
P	6	New
T	5	New
W	7	New
Z	8	New
YZ	7	New
C	7	New
H	8	New
M	7	New
WX	8	New
YZ	7	New
